# Supplementary material for: Validation of the Prediction Accuracy for 13 Traits in Chinese Simmental Beef Cattle Using a Preselected Low-Density SNP Panel
Source: Animals (Basel). 2021 Jun 25;11(7):1890. doi: 10.3390/ani11071890 (PMC8300368; doi:10.3390/ani11071890)
Supplement: Supplementary file 1 [file animals-11-01890-s001.zip]

Archive with 5 entries (5 files):
- Figure S1.pdf
- Figure S2.pdf
- Figure S3.pdf
- Supplementary Figure legends.pdf
- Supplementary tables.pdf
